# Supplementary material for: Exonuclease activity and P nucleotide addition in the generation of the expressed immunoglobulin repertoire
Source: BMC Immunol. 2004 Sep 2;5:19. doi: 10.1186/1471-2172-5-19 (PMC517710; doi:10.1186/1471-2172-5-19)
Supplement: Additional File 1 — 294 Partitioned human IgM Sequences 294 human IgM sequences were partitioned using a statistically based model and used in the examination of exonuclease activity and P nucleotide addition in the expressed human repertoire. The file is in Microsoft Excel format. [file 1471-2172-5-19-S1.xls]

## Sheet: IgM Dataset
ID	Accession Number	IGHV Mutations1	IGHD Mutations2	IGHJ Mutations1	IGHV Gene	IGHJ Gene	IGHD Gene3	Utilised IGHD Length	N1 Region Length4	N2 Region Length4	IGHV Exonuclese Removal Length	IGHJ Exonuclease Removal Length	3' IGHD Exonuclease Removal Length	5' IGHD Exonuclease Removal Length	N1 Sequence	N2 Sequence	Sequence of IGHV Exonuclease Removals	Sequence of IGHJ Exonuclease Removals	Sequence of 3' IGHD Exonuclease Removals	Sequence of 5' IGHD Exonuclease Removals
AB021507	AB021507	1	0	1	IGHV3-30-3*01	IGHJ6*02	IGHD1-1*01	12	6	5	0	3	0	5	TCAAGA	GTTCG		ATT		GGTAC
AB021508	AB021508	0	0	1	IGHV3-30-3*01	IGHJ6*02	IGHD2-2*02	29	4	4	0	11	1	1	TTTG	TACT		ATTACTACTAC	C	A
AB021509	AB021509	3	1	2	IGHV3-15*06	IGHJ4*02	IGHD3-10*01	14	8	3	0	11	13	4	GTTCGGGA	ATT		ACTACTTTGAC	GAGTTATTATAAC	GTAT
AB021511	AB021511	0	0	0	IGHV3-30*04	IGHJ4*02	IGHD6-19*01	13	5	5	0	0	6	2	TCGGA	CCAGT			TGGTAC	GG
AB021512	AB021512	2	0	0	IGHV3-30*18	IGHJ6*02	IGHD6-6*01	8	1	9	1	15	10	0	G	CCGGGGGTA	A	ATTACTACTACTACT	TCGTATACTC
AB021513	AB021513	0	0	0	IGHV3-30-3*01	IGHJ4*01	IGHD6-13*01	18	7	3	0	15	7	1	TTTTATA	CCC		ATTACTACTACTACT	CTGGTAC	G
AB021514	AB021514	1	1	0	IGHV3-30*04	IGHJ1*01	IGHD3-10*01	13	10	7	1	6	10	8	GGAAGGACGA	ACCCGGC	A	CCCGGC	TTATTATAAC	GTATTACT
AB021516	AB021516	3	0	0	IGHV3-30*04	IGHJ4*02	IGHD6-13*01	18	15	2	0	6	3	0	TTCCTCCTACCCCCC	AG		ACTACT	TAC
AB021517	AB021517	0	0	1	IGHV3-15*01	IGHJ4*02	IGHD3-16*01/inv	7	7	2	2	3	15	10	CATCGAT	TG	GA	ACT	GAACCATAGTAATAC	GTTATAATAA
AB021518	AB021518	0	0	0	IGHV3-43*02	IGHJ6*02	IGHD6-13*01	13	8	8	0	10	3	5	GATATAAT	GTAGGGGG		GGGTAGGGGG	TAC	GGGTA
AB021519	AB021519	2	0	1	IGHV3-43*02	IGHJ5*02	IGHD2-2*01	26	3	10	0	6	4	1	GTC	CCCGAACCCC		AACCCC	CCCG	C
AB021520	AB021520	4	1	0	IGHV3-7*01	IGHJ1*01	IGHD3-22*01	22	3	3	3	0	3	0	GCC	AGC	GCC		TAC
AB021521	AB021521	1	0	0	IGHV3-23*01	IGHJ4*02	IGHD3-22*01	19	0	2	0	7	6	0		CC		GTTATCC	TACTAC
AB021522	AB021522	2	0	0	IGHV3-11*01	IGHJ4*02	IGHD6-13*01	21	3	4	3	5	9	0	CTC	CCCG	CTC	CCCCG	TGCTATGCC
AB021523	AB021523	1	0	0	IGHV3-23*01	IGHJ6*02	IGHD1-1*01	6	2	4	0	4	2	9	GA	GGGG		GGGG	AC	GGTATAACT
AB021525	AB021525	2	2	3	IGHV3-48*01	IGHJ3*02	IGHD2-8*01	11	0	3	0	0	16	3		TTG			TGGTGTATGCTATACC	AGG
AB021526	AB021526	3	0	1	IGHV3-23*01	IGHJ4*02	IGHD1-1*01	6	3	2	1	5	6	5	GGG	CT	A	ACTAC	AACGAC	GGTAC
AB021527	AB021527	1	0	0	IGHV3-43*02	IGHJ6*02	IGHD3-16*01	13	21	5	0	2	4	4	GATATGAGGGAGGATCGATCC	CCTAC		AC	GTAC	GGGT
AB021530	AB021530	0	1	0	IGHV3-23*01	IGHJ6*02	IGHD3-10*01	23	13	3	0	1	3	5	TCCCTCGAGGGCG	CCC		C	AAC	GTATT
AB021531	AB021531	1	0	0	IGHV3-30*01	IGHJ5*02	IGHD6-13*01	19	14	13	0	8	0	2	TCAGTCTTGGTCGC	TCCCCCGTCCCTC		CGTCCCTC		GG
AB021532	AB021532	1	0	2	IGHV3-30*01	IGHJ4*02	IGHD3-22*01	21	6	0	1	0	8	2			C		ATTACTAC	GT
AB021534	AB021534	1	1	0	IGHV3-23*01	IGHJ4*03	IGHD4-23*01	11	1	13	0	4	6	2	T	CGGTTCACTCCTG		CCTG	AACTCC	TG
AB021535	AB021535	1	0	0	IGHV3-30*18	IGHJ6*02	IGHD5-12*01	12	6	3	0	4	3	8		GCG		ATTA	TAC	GTGGATAT
AB021538	AB021538	4	0	4	IGHV3-13*01	IGHJ4*01	IGHD4-17*01	16	13	4	1	6	0	0	GCGGGCGGGTGGA	GTCC	G	ACTACT
AB021539	AB021539	2	1	2	IGHV3-9*01	IGHJ4*02	IGHD3-10*01	14	9	10	0	6	12	5	TTGGGGGCA	GGCTCGGGAC		ACTACT	AGTTATTATAAC	GTATT
AB021540	AB021540	3	0	2	IGHV3-15*01	IGHJ3*02	IGHD6-19*01	13	11	7	0	2	2	6	TTATAGGCCTC	CATTGAA		AA	AC	GGGTAT
AB021541	AB021541	0	0	0	IGHV3-23*01	IGHJ4*02	IGHD3-10*01	19	7	3	1	20	4	8	GACCGGC	CCG	A	ACTACTTTGACTACTGGGGC	TAAC	GTATTACT
AB027433	AB027433	1		0	IGHV3-30*18	IGHJ3*02	NA	0	0	0	0	1	0	0				A
AB084084	AB084084	1	1	0	IGHV4-61*02	IGHJ4*02	IGHD3-10*01	10	13	3	2	4	12	9	ACGAATCCTACGC	CCT	GA	ACTA	AGTTATTATAAC	GTATTACTA
AB087877	AB087877	0		0	IGHV3-23*01	IGHJ6*03	NA	0	0	0	1	7	0	0			A	ATTACTA
AF174046	AF174046	0	0	0	IGHV2-5*01	IGHJ5*02	IGHD3-10*01	18	6	17	0	6	11	2	CCACGC	ATCTTTGGGGCACGTCG		ACAACT	GTTATTATAAC	GT
AF174047	AF174047	0	0	0	IGHV3-74*01	IGHJ4*02	IGHD3-22*01	15	4	2	0	7	9	7	CGCT	AA		ACTACTT	TATTACTAC	GTATTAC
AF174049	AF174049	0	0	1	IGHV4-34*01	IGHJ4*02	IGHD3-22*01	17	4	2	3	6	10	4	GTTG	GC	AGG	ACTACT	TTATTACTAC	GTAT
AF174050	AF174050	0	3	1	IGHV4-61*01	IGHJ6*02	IGHD3-22*01	24	11	6	4	5	0	7	TACTTCCCCGG	GGGGGG	GAGA	ATTAC		GTATTAC
AF174053	AF174053	0	2	0	IGHV4-39*01	IGHJ4*02	IGHD3-3*01	15	17	0	0	6	2	14	TGTAGCGCCATGGGCTG			ACTACT	CC	GTATTACGATTTTT
AF174070	AF174070	0	2	4	IGHV2-5*01	IGHJ4*02	IGHD5-24*01	10	7	9	6	0	4	6	ATCTATT	GCACTTCGG	CAGACC		TTAC	GTAGAG
AF174109	AF174109	0	0	0	IGHV1-69*01	IGHJ6*02	IGHD4-17*01	13	12	6	3	5	0	3	GTGTCACGCTTT	GGAGCG	AGA	ATTAC		TGA
AF174115	AF174115	3		1	IGHV3-33*01	IGHJ6*02	NA	0	0	0	0	7	0	0				ATTACTA
AF209741	AF209741	3	0	0	IGHV3-15*02	IGHJ6*02	IGHD1-1*01/inv	8	3	6	0	0	3	6	CTA	CAAGGT			ACC	GTCGTT
AF308553	AF308553	0	1	0	IGHV1-69*09	IGHJ4*02	IGHD6-6*01	13	3	4	0	3	3	2	AGG	CGAA		ACT	TCC	GA
AF308554	AF308554	0	0	0	IGHV1-69*01	IGHJ6*02	IGHD5-5*01	23	0	1	6	16	1	0		G	GAGAGA	ATTACTACTACTACTA	C
AF308556	AF308556	1	0	2	IGHV1-58*01	IGHJ4*02	IGHD1-26*01	16	7	2	2	6	0	4	CCCCCAT	GA	GA	ACTACT		GGTA
AF308557	AF308557	1	0	2	IGHV1-24*01	IGHJ4*02	IGHD1-26*01	16	11	2	6	6	0	4	GGCACCCCCAT	GA	AACAGA	ACTACT		GGTA
AF308561	AF308561	1	0	0	IGHV1-69*09	IGHJ4*02	IGHD3-10*01/inv	6	2	3	1	8	15	10	GC	TCG	A	ACTACTTT	GAACCATAGTAATAC	GTTATAATAA
AF431049	AF431049	0	0	0	IGHV3-23*01	IGHJ4*02	IGHD7-27*01	11	6	3	1	5	0	0	CCCCTC	TCG	A	ACTAC
AF431051	AF431051	1	0	0	IGHV3-33*01	IGHJ6*02	IGHD6-19*01	8	5	3	1	5	4	9	TCGGG	AGG	G	ATTAC	GTAC	GGGTATAGC
AF431053	AF431053	0	0	0	IGHV3-15*01	IGHJ4*02	IGHD1-7*01	10	2	4	2	8	0	7	AG	AGGT	GA	ACTACTTT		GGTATAA
AF431055	AF431055	0	0	0	IGHV3-15*01	IGHJ1*01	IGHD1-26*01	17	5	2	6	5	0	3	GAAAC	GG	CACAGA	GCTGA		GGT
HSA244934	AJ244934	5	1	0	IGHV4-30-2*01	IGHJ4*02	IGHD1-26*01	13	4	1	1	6	1	6	GAAG	A	A	ACTACT	C	GGTATA
HSA244935	AJ244935	0	0	0	IGHV4-34*01	IGHJ4*02	IGHD6-19*01	17	1	4	0	8	0	4	G	CGAG		ACTACTTT		GGGT
HSA244937	AJ244937	0	0	0	IGHV4-34*01	IGHJ4*02	IGHD4-17*01	15	9	3	2	8	0	2	AGGGGGGGG	GGA	GG	ACTACTTT		TG
HSA244938	AJ244938	1	0	1	IGHV4-34*01	IGHJ4*03	IGHD4-17*01	10	4	0	3	1	0	8	GGCA		AGC	G		TGACTACG
HSA244939	AJ244939	5	0	0	IGHV4-34*01	IGHJ6*02	IGHD5-12*01	19	15	14	2	5	4	0	ATCAGTTATGGGGAC	AAGGGGGGGGCCCG	GG	ATTAC	TTAC
HSA244941	AJ244941	3	0	2	IGHV4-34*01	IGHJ6*02	IGHD3-10*01	14	2	19	3	12	8	9	TC	TTGAGGGACCATATGGGGA	AGG	ATTACTACTACT	ATTATAAC	GTATTACTA
HSA244942	AJ244942	3	1	1	IGHV4-34*01	IGHJ4*02	IGHD5-24*01	9	4	5	1	0	6	5	CGGG	CCACC	G		AATTAC	GTAGA
HSA244943	AJ244943	5	1	0	IGHV4-34*02	IGHJ3*02	IGHD3-22*01	14	5	4	0	0	6	11	CTACC	GCTG			TACTAC	GTATTACTATG
HSA244944	AJ244944	1	0	1	IGHV4-34*01	IGHJ2*01	IGHD4-23*01	17	8	9	0	7	0	5	CCAGGGGG	CCAGACGCC		CTACTGG		TGACT
HSA244945	AJ244945	1	1	0	IGHV4-39*01	IGHJ4*02	IGHD3-22*01	25	8	4	0	5	1	5	TGCCCCCC	AACG		ACTAC	C	GTATT
HSA244946	AJ244946	0	0	0	IGHV4-4*02	IGHJ6*02	IGHD3-3*01	10	3	9	3	13	7	14	TAA	GGCGCCTTG	AGA	ATTACTACTCTAC	TTATACC	GTATTACGATTTTT
HSA244947	AJ244947	3	1	0	IGHV4-39*01	IGHJ4*02	IGHD1-26*01/inv	8	2	5	1	3	3	9	GG	GTACC	A	ACT	AAC	GTAGTAGCT
HSA244948	AJ244948	4	0	1	IGHV4-b*02	IGHJ3*02	IGHD1-26*01	10	7	5	0	0	6	4	GAGATGC	CTCTG			TACTAC	GGTA
HSA244949	AJ244949	2	1	0	IGHV4-31*03	IGHJ4*02	IGHD2-2*01	13	4	1	1	0	9	9	TATA	G	A		TGCTATGCC	AGGATATTG
HSA244951	AJ244951	2	0	3	IGHV4-31*01	IGHJ4*02	IGHD3-10*01	11	4	0	1	6	10	10	TTGG		G	ACTACT	TTATTATAAC	GTATTACTAT
HSA244953	AJ244953	0	2	0	IGHV4-30-2*01	IGHJ4*03	IGHD3-9*01	9	2	5	3	8	13	9	CC	ACGAG	AGA	ACTACTTT	TGGTTATTATAAC	GTATTACGA
HSA244954	AJ244954	2	0	1	IGHV4-4*02	IGHJ4*02	IGHD1-26*01	13	2	6	0	18	4	3	TC	TGAGTT		ATTACTACTCTACTACGG	CTAC	GGT
HSA244958	AJ244958	2	2	3	IGHV4-31*03	IGHJ6*02	IGHD2-15*01	10	0	3	3	10	14	8		CCG	AGA	CTACTACGGT	GTAGCTGCTACTCC	AGGATAT
HSA244962	AJ244962	0	0	0	IGHV4-34*03	IGHJ5*02	IGHD3-3*01	18	23	11	0	2	10	3	TGCGAGTAGACCAACCCACCCAT	AACCAACCGCT		AC	TTATTATACC	GTA
HSA244963	AJ244963	1	0	0	IGHV4-61*01	IGHJ3*02	IGHD2-15*01	28	7	3	0	2	3	0	CGCCCCG	CTA		AC	TCC
HSA244965	AJ244965	0	1	0	IGHV4-31*03	IGHJ4*02	IGHD3-3*01	10	9	5	1	0	19	2	GGTCCCCAG	GGGAA	A		TTGGAGTGGTTATTATACC	GT
HSA244966	AJ244966	5	1	0	IGHV4-31*01	IGHJ4*02	IGHD3-3*01	14	5	0	0	1	3	4	GCCTG			A	TAC	GGTA
HSA244967	AJ244967	1	1	1	IGHV4-34*01	IGHJ4*02	IGHD5-24*01	13	5	3	1	0	2	5	TAGGG	CTT	G		AC	TAGA
HSA244969	AJ244969	1	0	1	IGHV4-34*01	IGHJ2*01	IGHD2-2*01	19	7	10	0	5	6	5	GCGGGGG	GTATCCTGGG		CTACT	TATGCC	GGATA
HSA244970	AJ244970	2	1	1	IGHV4-31*03	IGHJ3*02	IGHD3-10*01	29	1	2	3	0	0	2	G	AT	AGA			GT
HSA244971	AJ244971	1	0	0	IGHV4-61*02	IGHJ4*02	IGHD6-19*01	11	11	1	0	0	3	7	GGCCCCGGTTG	G			TAC	GGGTATA
HSA244973	AJ244973	3	0	0	IGHV4-34*01	IGHJ5*02	IGHD1-1*01	12	4	3	0	5	0	5	CCGG	GGG		ACAAC		GGTAC
HSA244974	AJ244974	4	0	1	IGHV4-39*01	IGHJ5*02	IGHD4-4*01	16	15	5	0	2	0	0	TGAGGATGAGGTCCA	TTAAG		AC
HSA244975	AJ244975	4	2	0	IGHV4-34*02	IGHJ4*02	IGHD2-21*01	10	1	0	6	0	13	5	A		GAGAGG		TGATTGCTATTCC	AGCAT
HSA244980	AJ244980	4	0	0	IGHV4-b*02	IGHJ2*01	IGHD5-24*01	8	3	10	0	8	2	8	GCC	GGATCGAATC		CTACTGGT	AC	GTAGAGAT
HSA244982	AJ244982	4	0	2	IGHV4-34*01	IGHJ4*02	IGHD6-19*01	11	18	4	1	0	3	7	TAGTAGGGGGAACAGGAG	CTTT	G		TAC	GGGTATA
HSA244984	AJ244984	0	0	0	IGHV4-34*01	IGHJ5*02	IGHD5-5*01	17	5	3	0	5	3	0	CGTCA	AGA		ACAAC	TAC
HSA245006	AJ245006	1		0	IGHV4-39*01	IGHJ2*01	NA	0	0	0	1	0	0	0			A
HSA245009	AJ245009	0		0	IGHV4-34*01	IGHJ4*02	NA	0	0	0	1	0	0	0			G
HSA245010	AJ245010	0	0	0	IGHV4-31*01	IGHJ6*02	IGHD2-2*01	27	6	5	0	6	1	3	TCGGGC	GGAGG		ATTACT	C	TGG
HSA245011	AJ245011	0		2	IGHV4-34*01	IGHJ4*02	NA	0	0	0	0	3	0	0				ACT
HSA245012	AJ245012	1	0	0	IGHV4-31*03	IGHJ4*03	IGHD3-22*01	20	9	4	1	6	6	5	CCCCAACCG	ACCA	A	ACTACT	TACTAC	GTATT
HSA245013	AJ245013	0		0	IGHV4-34*01	IGHJ4*02	NA	0	0	0	1	12	0	0			G	ACTACTTTGACT
HSA245014	AJ245014	0	0	0	IGHV4-39*01	IGHJ5*02	IGHD2-2*01	11	7	11	1	5	1	14	TCGGGGG	CACCCGGTTGG	A	ACAAC	C	AGGATATTGTAGTA
HSA245015	AJ245015	0		0	IGHV4-4*02	IGHJ4*02	NA	0	0	0	1	0	0	0			A
HSA245016	AJ245016	3	0	0	IGHV4-31*03	IGHJ3*02	IGHD2-2*01	23	5	7	2	1	2	6	TGTAG	TTAGTTG	GA	A	CC	AGGATA
HSA245017	AJ245017	0	0	3	IGHV4-34*01	IGHJ4*02	IGHD3-22*01	22	3	0	0	5	9	0	CGC			ACTAC	TATTACTAC
HSA245018	AJ245018	0	1	0	IGHV4-39*01	IGHJ5*02	IGHD1-7*01/inv	10	5	8	1	2	2	5	GAGCG	GGGGGATA	A	AC	AC	GGTAT
HSA245019	AJ245019	0	0	0	IGHV4-30-4*01	IGHJ6*02	IGHD3-22*01	21	7	10	0	15	9	1		CTCCCCCTAC		ATTACTACTACTACT	TATTACTAC	G
HSA245020	AJ245020	0		0	IGHV4-30-4*01	IGHJ4*03	NA	0	0	0	1	6	0	0			A	ACTACT
HSA245021	AJ245021	2		0	IGHV4-39*01	IGHJ3*02	NA	0	0	0	1	2	0	0			A	AT
HSA245022	AJ245022	2	0	1	IGHV4-61*02	IGHJ3*02	IGHD1-26*01	14	0	0	0	0	2	4					AC	GGTA
HSA245023	AJ245023	1	0	0	IGHV4-39*01	IGHJ4*03	IGHD6-19*01	14	7	10	0	0	5	5	GATACAG	TCCAGTGAGT			GGTAC	GGGTA
HSA245024	AJ245024	0	1	0	IGHV4-39*01	IGHJ4*02	IGHD6-13*01	17	6	4	5	8	3	0	TCCCGG	GAGC	AGACA	ACTACTTT	TAC
HSA245026	AJ245026	0	0	0	IGHV4-4*02	IGHJ5*02	IGHD4-4*01	10	2	0	2	2	6	0	CG		GA	AC	AACTAC
HSA245027	AJ245027	0	1	1	IGHV4-59*01	IGHJ5*02	IGHD2-8*02	11	14	0	0	5	13	8	TTTAAGGGACCGGC			ACAAC	TGTATGCTATACC	AGGATATT
HSA245028	AJ245028	0	0	0	IGHV4-34*01	IGHJ4*02	IGHD3-22*01	27	5	12	0	0	2	1	GAGAC	CAACCCCAGAAA			AC	G
HSA245029	AJ245029	2	0	4	IGHV4-31*03	IGHJ2*01	IGHD5-12*01	19	2	1	1	0	4	0	GC	A	A		TTAC
HSA245031	AJ245031	2	1	0	IGHV4-61*01	IGHJ4*02	IGHD4-17*01	14	7	13	5	3	0	2	GGGGGGC	AAGGTCGATGTCG	AGAGA	ACT		TG
HSA245033	AJ245033	2		1	IGHV4-39*01	IGHJ4*02	NA	0	0	0	5	2	0	0			AGACA	AC
HSA245036	AJ245036	5	2	0	IGHV4-34*01	IGHJ6*02	IGHD2-2*01	27	3	1	0	14	3	1	CGG	T		ATTACTACTACTAC	GCC	A
HSA245039	AJ245039	3		1	IGHV4-34*01	IGHJ4*02	NA	0	0	0	2	0	0	0			GG
HSA245040	AJ245040	5	2	0	IGHV4-34*03	IGHJ2*01	IGHD2-2*02	19	6	4	0	2	2	0	TGCGAG	ACAA		CT	CC
HSA245041	AJ245041	5		0	IGHV4-34*01	IGHJ4*02	NA	0	0	0	0	13	0	0				ACTACTTTGACTA
HSA245044	AJ245044	5	1	0	IGHV4-34*01	IGHJ6*01	IGHD6-13*01	13	7	0	1	17	3	5	TTTCCCT		G	ATTACTACTACTACTAC	TAC	GGGTA
HSA245047	AJ245047	3	1	1	IGHV4-61*02	IGHJ6*03	IGHD3-3*01	13	10	1	1	9	14	4	TAGCCGTGGA	A	A	ATTACTACT	GTGGTTATTATACC	GTAT
HSA245048	AJ245048	3		0	IGHV4-61*02	IGHJ2*01	NA	0	0	0	0	2	0	0				CT
HSA245279	AJ245279	3		3	IGHV3-33*01	IGHJ4*03	NA	0	0	0	0	1	0	0				G
HSA245280	AJ245280	2	0	0	IGHV3-30*18	IGHJ4*02	IGHD6-19*01	11	7	5	0	6	3	7	TGTACGG	CCCGA		ACTACT	TAC	GGGTATA
HSA245286	AJ245286	0		0	IGHV3-30*18	IGHJ4*02	NA	0	0	0	7	8	0	0			GCGAAGA	TACTTTGA
HSA245288	AJ245288	5	2	2	IGHV3-30*18	IGHJ6*02	IGHD3-10*01	20	8	17	0	10	5	5	GATGGAAA	ATGTTTAGGGATGAACT		ATTACTACTA	GTATT	GTATT
HSA245290	AJ245290	1	0	0	IGHV3-30-3*01	IGHJ4*02	IGHD5-24*01	18	4	18	0	8	3	0	TCCA	GCAATCGGGGGGGTTGCG		ACTACTTT	TAC
HSA245291	AJ245291	0	0	0	IGHV3-30*18	IGHJ4*02	IGHD3-10*01	15	3	5	0	12	6	10	AAG	GGTCA		ACTACTTTGACT	TATAAC	GTATTACTAT
HSA245302	AJ245302	5	0	0	IGHV3-30-3*01	IGHJ4*02	IGHD6-19*01	8	7	13	0	5	7	6	TCTTAGG	AAACAGGGGAGCT		ACTAC	CTGGTAC	GGGTAT
HSA245309	AJ245309	2	0	3	IGHV3-33*01	IGHJ4*02	IGHD2-15*01	28	4	0	1	2	2	1	CCGG		A	AC	CC	A
HSA249378	AJ249378	1	2	0	IGHV5-51*01	IGHJ5*02	IGHD6-19*01	20	3	8	1	4	0	1	GGC	GGAGGTGG	A	ACAA		G
HSA253044	AJ253044	3	0	0	IGHV4-34*02	IGHJ4*02	IGHD6-13*01	18	8	0	0	0	2	5	CGGTTCGT				AC	GGGTA
HSA253084	AJ253084	4	0	0	IGHV4-34*02	IGHJ6*03	IGHD3-3*01	23	12	17	13	0	4	4	ACGGGTCCGGAC	TAGTGAGGTGGTTGGGT	ACTGTGCGAGAGG		TACC	GTAT
HSA279516	AJ279516	0		0	IGHV4-30-2*01	IGHJ1*01	NA	0	0	0	3	2	0	0			AGA	GC
HSA279517	AJ279517	1	1	0	IGHV4-30-4*01	IGHJ5*02	IGHD2-2*01	16	0	8	1	0	6	6		CCGGGGAC	A		TATGCC	AGGATA
HSA279518	AJ279518	0	1	0	IGHV4-31*03	IGHJ4*02	IGHD5-24*01	15	10	1	0	11	2	3	CCGTCTCTGG	T		ACTACTTTGAC	AC	GTA
HSA279519	AJ279519	0	1	0	IGHV4-34*01	IGHJ4*02	IGHD5-5*01	16	12	4	0	9	2	2	CGGGGATGTTTG	CTGT		ACTACTTTG	AC	GT
HSA279520	AJ279520	0	2	0	IGHV4-4*02	IGHJ4*02	IGHD3-3*01	27	0	7	0	11	3	1		GTTCGGG		ACTACTTTGAC	ACC	G
HSA279521	AJ279521	0	0	0	IGHV4-34*02	IGHJ4*02	IGHD3-10*01	22	2	8	2	10	7	2	TC	AATCTGAG	GG	ACTACTTTGA	TTATAAC	GT
HSA279522	AJ279522	0		0	IGHV4-4*02	IGHJ6*02	NA	0	0	0	2	10	0	0			GA	ATTACTACTA
HSA279524	AJ279524	4		1	IGHV4-34*01	IGHJ1*01	NA	0	0	0	1	4	0	0			G	ATAC
HSA279526	AJ279526	0	2	0	IGHV4-34*01	IGHJ5*02	IGHD2-2*01	27	14	1	0	1	0	3	CTCCCGGAGGCCCT	C		A		AGG
HSA279527	AJ279527	0	1	0	IGHV4-30-4*01	IGHJ5*02	IGHD2-2*01	18	2	0	1	2	8	5	GG		A	AC	GCTATGCC	AGGAT
HSA279531	AJ279531	5	1	0	IGHV4-34*01	IGHJ4*02	IGHD2-2*01	16	4	3	1	5	6	9	TCGA	CTT	G	ACTAC	TATGCC	AGGATATTG
HSA279535	AJ279535	1		0	IGHV4-34*01	IGHJ3*02	NA	0	0	0	5	0	0	0			AGAGG
HSA293739	AJ293739	2	0	0	IGHV1-18*01	IGHJ6*02	IGHD5-12*01	8	7	7	1	4	8	7	CCCACCC	TTCCCAT	A	ATTA	ACGATTAC	GTGGATA
HSA293740	AJ293740	0	0	0	IGHV1-18*01	IGHJ6*02	IGHD3-10*01	18	7	9	0	5	6	7	TTCGGAG	CTGTCTGCG		ATTAC	TATAAC	GTATTAC
HSA519247	AJ519247	0	0	0	IGHV3-33*01	IGHJ6*02	IGHD6-19*01	11	25	4	0	2	2	8	TCTTAACGAAGGGGACGGGAGAGTC	CCCC		AT	AC	GGGTATAG
HSA519288	AJ519288	5		0	IGHV3-23*01	IGHJ6*02	NA	0	0	0	1	1	0	0			A	C
HSA519295	AJ519295	0	1	3	IGHV3-21*01	IGHJ6*02	IGHD3-10*01	24	5	0	1	2	7	0	CCTCG		A	AT	TTATAAC
HSA519299	AJ519299	0	1	2	IGHV3-49*03	IGHJ4*02	IGHD3-3*01	21	3	11	0	0	10	0	GCC	AACCCTTGGGT			TTATTATACC
HSA519334	AJ519334	4		0	IGHV3-23*01	IGHJ6*02	NA	0	0	0	1	0	0	0			A
AY003790	AY003790	0	0	0	IGHV3-64*01	IGHJ3*02	IGHD3-22*01	10	2	2	2	1	18	3	AG	GC	GA	A	AGTAGTGGTTATTACTAC	GTA
AY003793	AY003793	3	2	1	IGHV3-30*04	IGHJ1*01	IGHD3-22*01	27	8	4	0	5	2	2	TATGAATG	CGTC		GCTGA	AC	GT
AY003795	AY003795	1	0	0	IGHV3-11*03	IGHJ4*02	IGHD1-26*01	17	7	4	0	8	1	6	ACCTGAG	TTAC		ACTACTTT	C	GGTATA
AY003796	AY003796	0	2	0	IGHV4-34*02	IGHJ6*02	IGHD3-3*01	23	0	1	2	5	3	5		G	GG	ATTAC	ACC	GTATT
AY003797	AY003797	1	0	0	IGHV1-69*01	IGHJ5*02	IGHD4-17*01	10	0	8	1	3	0	6		TTTTGGGG	A	ACA		TGACTA
AY003798	AY003798	0	0	0	IGHV3-43*01	IGHJ4*02	IGHD4-17*01	10	6	8	0	6	0	6	CTCAAG	CACGAGCC		ACTACT		TGACTA
AY003801	AY003801	4	0	0	IGHV3-30-3*02	IGHJ5*02	IGHD2-2*01	27	4	7	0	3	3	1	ATCA	CGGAAGG		ACA	GCC	A
AY003802	AY003802	0	1	0	IGHV1-69*01	IGHJ4*02	IGHD2-2*01	23	9	7	5	5	4	4	GGGGGCCTT	CTATCGA	AGAGA	ACTAC	TGCC	AGGA
AY003803	AY003803	0	0	0	IGHV3-30*18	IGHJ4*02	IGHD6-19*01	11	8	7	1	8	3	7	TGGCCGGG	GATCGAA	A	ACTACTTT	TAC	GGGTATA
AY003809	AY003809	1	0	0	IGHV3-7*01	IGHJ6*02	IGHD1-26*01	14	1	6	0	4	3	3	G	GAACAG		ATTA	TAC	GGT
AY003810	AY003810	0		0	IGHV1-69*01	IGHJ3*02	NA	0	0	0	1	0	0	0			A
AY003812	AY003812	3	0	1	IGHV4-30-4*01	IGHJ3*02	IGHD3-10*01	20	5	12	1	4	8	1	CAGGG	CCGNAACCCCNT	A	ATGC	ATTATAAC	G
AY003813	AY003813	5	1	5	IGHV3-9*01	IGHJ5*02	IGHD3-22*01/inv	10	12	6	4	9	13	8	AGCCTCACCGAG	CTGGTA	GATA	ACAACTGGT	ATCATAGTAATAC	GTAGTAAT
AY003815	AY003815	4	2	2	IGHV3-23*01	IGHJ4*02	IGHD3-9*01	21	9	0	0	4	10	0	TGCCTGTGA			ACTA	TTATTATAAC
AY003818	AY003818	1	0	1	IGHV3-7*01	IGHJ6*02	IGHD1-26*01	15	9	0	1	15	1	4	GGACAATTC		A	ATTACTACTACTACT	C	GGTA
AY003819	AY003819	2	1	0	IGHV2-5*10	IGHJ5*02	IGHD3-22*01	16	5	5	2	5	14	4	ACAGT	TAGGT	GG	ACAAC	GTGGTTATTACTAC	GTAT
AY003824	AY003824	3	1	0	IGHV3-11*01	IGHJ4*02	IGHD5-12*01	15	5	18	4	11	3	5	CTGAT	CGAGTCCTCCTTGAACTA	GAGA	ACTACTTTGAC	TAC	GTGGA
AY003827	AY003827	3	0	1	IGHV3-23*01	IGHJ4*02	IGHD6-19*01	16	4	12	1	5	5	0	GCGG	AGGGAAAGTTTG	A	ACTAC	GGGTA
AY003828	AY003828	0	0	0	IGHV3-7*01	IGHJ6*02	IGHD5-12*01	13	18	4	0	9	2	8	TGATAGAAGGCAAGGGGC	CATA		ATTACTACT	AC	GTGGATAT
AY003830	AY003830	0	0	1	IGHV3-53*02	IGHJ6*02	IGHD5-5*01	15	7	12	1	8	5	0	GGATCAT	CCGACGGCTTCT	A	ATTACTCT	GTTAC
AY003834	AY003834	0	0	0	IGHV3-9*01	IGHJ3*02	IGHD3-22*01	17	7	16	0	1	14	0	TCGGGCT	CGACCCAATCTGGTGG		A	GTGGTTATTACTAC
AY003839	AY003839	0	0	0	IGHV3-30*18	IGHJ4*02	IGHD3-10*01	17	7	7	0	9	13	1	TGAGCCG	CACCTGG		GACTACTGG	GAGTTATTATAAC	G
AY003842	AY003842	0	0	0	IGHV3-15*02	IGHJ4*02	IGHD6-13*01	19	7	3	0	6	2	0	TACGGAA	TCG		ACTACT	AC
AY003843	AY003843	2	1	0	IGHV3-23*01	IGHJ5*02	IGHD3-3*01	21	13	6	2	6	8	2	TCCGTCTACTTCG	TGTTGG	GA	ACAACT	ATTATACC	GT
AY003844	AY003844	4	0	1	IGHV3-7*01	IGHJ4*02	IGHD2-15*01	23	4	3	0	0	3	5	ATTT	CGT			AGG	ACTCC
AY003845	AY003845	0	0	0	IGHV3-33*01	IGHJ4*02	IGHD1-1*01	11	7	10	0	9	0	6	TCAAGTT	GTTCATGGCC		ACTACCTTT		GGTACA
AY003846	AY003846	2	0	0	IGHV4-39*05	IGHJ6*02	IGHD6-13*01	12	13	1	0	4	3	6	AGACATGGGTCGG	A		ATTA	TAC	GGGTAT
AY003847	AY003847	1	0	0	IGHV3-23*01	IGHJ6*02	IGHD2-21*01	17	12	1	2	2	10	1	TTGGCCCCCGAG	C	GA	AT	TTGCTATTCC	A
AY003848	AY003848	0	0	0	IGHV1-3*01	IGHJ3*02	IGHD3-10*01	18	4	1	0	0	4	9	TCGG	C			TAAC	GTATTACTA
AY003850	AY003850	0	1	0	IGHV4-34*08	IGHJ4*02	IGHD3-22*01	24	7	8	0	14	5	2	AGAGGCC	GGCTATTG		ACTACTTTGACTAC	ACTAC	GT
AY003851	AY003851	5	1	0	IGHV3-66*04	IGHJ4*02	IGHD4-23*01/inv	12	4	16	0	9	6	1	GCAA	CGACGTGGGGCTTCGT		ACTACTTTG	TAGTCA	G
AY003853	AY003853	3	0	3	IGHV3-21*02	IGHJ6*02	IGHD3-10*01	24	7	0	2	7	6	1	CCAGGCG		GA	ATCGCTA	TATAAC	G
AY003864	AY003864	1	0	0	IGHV3-30*18	IGHJ4*02	IGHD3-10*01	17	8	10	0	0	4	10	GTTGGTGG	GTAGGGGGTT			TAAC	GTATTACTAT
HSVH3A	D83675	1	0	0	IGHV3-13*01	IGHJ6*02	IGHD3-3*01	19	13	1	0	10	2	10	GAGGAGAGCCGCC	G		ATTACTACTA	AC	GTATTACTAT
HSVH3B	D83676	0		0	IGHV3-9*01	IGHJ6*02	NA	0	0	0	6	0	0	0			AAGATA
HSVH3C	D83677	1	1	0	IGHV3-9*01	IGHJ3*02	IGHD3-10*01	26	5	1	5	0	3	2	GACAA	T	AGATA		AAC	GT
HSVH3G	D83681	1	0	0	IGHV3-30*04	IGHJ6*02	IGHD2-2*01	14	5	4	2	13	13	4	ACCTC	TCAT	GA	ATTACTACTACTA	CAGCTGCTATACC	AGGA
HSVH3H	D83682	2	0	3	IGHV3-48*01	IGHJ6*02	IGHD3-22*01	21	7	0	1	1	10	0	CTCTCAC		A	A	TTATTACTAC
HSVH3I	D83683	1		0	IGHV3-9*01	IGHJ6*02	NA	0	0	0	0	0	0	0
HSVH3J	D83684	2	0	0	IGHV3-30*04	IGHJ4*02	IGHD3-10*01	21	8	6	1	2	0	10	GACGCGGG	GTTGGG	A	AC		GTATTACTAT
HSVH3K	D83685	1	0	0	IGHV3-30*04	IGHJ4*02	IGHD2-2*01	18	13	4	0	0	2	8	CATGGCGGGGGGT	GGGT			CC	AGGATATT
HSVH3L	D83686	0	0	0	IGHV3-21*01	IGHJ4*02	IGHD6-13*01	16	3	7	0	0	0	5	AGT	GACGGTA				GGGTA
HSVH3M	D83687	1	0	1	IGHV3-23*01	IGHJ6*02	IGHD3-10*01	11	8	1	1	2	10	10	GCCCTACA	C	A	AT	TTATTATAAC	GTATTACTAT
HSVH3N	D83688	1	0	0	IGHV3-15*01	IGHJ4*02	IGHD5-5*01	12	5	9	1	5	3	5	CCTCT	CGTGGGTGT	A	ACTAC	TAC	GTGGA
HSVH3O	D83689	0	1	1	IGHV3-15*01	IGHJ4*02	IGHD3-16*02	24	5	0	2	4	6	10	CCCCA		GA	ACTA	TATACC	GTATTATGAT
HSVH3R	D83692	2		4	IGHV3-49*03	IGHJ4*02	NA	0	0	0	1	4	0	0			A	ACTA
HSVH3S	D83693	0		0	IGHV3-23*03	IGHJ4*02	NA	0	0	0	0	13	0	0				ACTACTTTGACTA
HSVH3T	D83694	1	0	1	IGHV3-30-3*01	IGHJ4*02	IGHD5-24*01	14	7	0	1	3	6	2	CCTCGCA		A	ACT	AATTAC	GT
AND	KABAT000048	0	1	1	IGHV1-69*01	IGHJ6*03	IGHD3-3*01	17	3	4	1	0	8	6	TGT	CAAC	A		ATTATACC	GTATTA
STRABSA1A	KABAT000113	0	1	1	IGHV5-51*03	IGHJ6*01	IGHD3-3*01	18	12	1	0	5	12	1	CAAAGCTACGGG	N		ATTAC	GGTTATTATACC	G
TU16	KABAT000117	1		2	IGHV5-51*03	IGHJ2*01	NA	0	0	0	0	1	0	0				C
AU21	KABAT000157	1		0	IGHV5-a*03	IGHJ4*02	NA	0	0	0	0	13	0	0				ACTACTTTGACTA
F19L16	KABAT000186	0	0	0	IGHV6-1*02	IGHJ3*02	IGHD7-27*01	7	0	1	0	0	2	3		G			GA	CTA
ML1	KABAT000189	0		0	IGHV6-1*02	IGHJ4*02	NA	0	0	0	0	4	0	0				ACTA
VH6A3	KABAT000203	1		2	IGHV6-1*02	IGHJ6*02	NA	0	0	0	2	15	0	0			GA	ATTACTACTACTACT
VH6A1	KABAT000204	0	0	0	IGHV6-1*02	IGHJ3*02	IGHD3-22*01	9	2	9	0	0	14	8	TG	AGGAAAGAA			GTGGTTATTACTAC	GTATTACT
CB201	KABAT000210	0	0	0	IGHV6-1*02	IGHJ3*02	IGHD6-6*01	17	1	4	2	0	0	1	A	TTTT	GA			G
VH6A6	KABAT000220	2	0	0	IGHV6-1*02	IGHJ4*02	IGHD2-2*01/inv	10	15	4	3	0	14	10	GTCCGTGAAGGATCC	CAAC	AGA		TACTACAATATCCT	GGCATAGCAG
VH6A11	KABAT000231	3		2	IGHV6-1*02	IGHJ4*02	NA	0	0	0	1	3	0	0			A	ACT
FK001	KABAT000234	4		0	IGHV6-1*02	IGHJ6*02	NA	0	0	0	1	17	0	0			A	ATTACTACTACTACTAC
WAT	KABAT000332	5	2	1	IGHV4-39*05	IGHJ4*02	IGHD3-10*01	22	10	5	0	3	4	2	AGACATCGCG	CGCGG		ACT	TAAC	GT
WAG	KABAT000337	0	0	2	IGHV4-31*04	IGHJ4*03	IGHD3-3*01	22	8	11	0	1	9	0	AGAGCCAG	CCCCATTTCTA		G	TATTATACC
MABA6H4C5	KABAT000365	1	0	0	IGHV4-34*02	IGHJ6*02	IGHD7-27*01	6	16	3	3	5	2	4	TAAGGCCCCAAGACGC	CTA	AGG	ATTAC	GA	CTAA
18	KABAT000385	0	0	2	IGHV3-23*01	IGHJ5*02	IGHD3-10*01	19	11	0	1	0	8	4	GGCAAGTGTTG		A		ATTATAAC	GTAT
3A290	KABAT000403	2	0	0	IGHV3-23*01	IGHJ4*02	IGHD4-17*01	15	1	1	5	0	0	1	G	C	AAAGA			T
AB18	KABAT000404	2		0	IGHV3-23*01	IGHJ2*01	NA	0	0	0	1	0	0	0			A
AL11	KABAT000412	3	0	0	IGHV3-23*01	IGHJ3*02	IGHD2-8*02	21	0	8	0	0	6	4		GGGGGATG			TATACC	AGGA
AL37	KABAT000425	2		0	IGHV3-23*01	IGHJ4*02	NA	0	0	0	4	0	0	0			AAGA
MAB59	KABAT000445	2	0	3	IGHV3-48*03	IGHJ6*02	IGHD2-2*01	21	7	0	0	0	5	5	TACCCCC				ATGCC	AGGAT
AL310	KABAT000481	2	0	0	IGHV3-23*01	IGHJ6*02	IGHD3-3*01	20	0	0	0	9	2	9				ATTACTACT	CC	GTATTACGA
AL32	KABAT000483	0	0	1	IGHV3-23*01	IGHJ4*02	IGHD5-12*01	15	10	6	2	0	2	4	CTATCCGCCG	CGGGGG	GA		AC	GTGG
AL316	KABAT000484	0	0	0	IGHV3-23*01	IGHJ4*03	IGHD3-9*01	16	12	3	2	6	9	6	TGTAGCGAACTC	CAG	GA	GCTACT	TATTATAAC	GTATTA
4B4	KABAT000490	0		0	IGHV3-15*02	IGHJ5*02	NA	0	0	0	0	16	0	0				ACAACTGGTTCGACCC
KIM46H	KABAT000562	0	0	0	IGHV3-30*18	IGHJ6*01	IGHD3-10*01	15	7	4	1	1	16	0	TAAGGGA	GGGG	A	A	GGGGAGTTATTATAAC
3B6	KABAT000566	1		1	IGHV3-30*18	IGHJ4*02	NA	0	0	0	5	6	0	0			AAAGA	CTACTT
BSA3	KABAT000571	0	0	0	IGHV3-30*18	IGHJ4*02	IGHD6-19*01	18	2	2	2	1	4	0	CC	GG	GA	A	GTAC
118729	KABAT000736	0	1	0	IGHV5-a*03	IGHJ6*01	IGHD6-6*01	10	10	3	0	4	5	3	AGGAGGCCGA	GAT		ATTA	CGTCC	GAG
RFTS3	KABAT000760	1	2	2	IGHV7-4-1*02	IGHJ4*02	IGHD5-24*01	15	3	4	0	5	4	1	AGA	AATA		ACTAC	TTAC	G
K2	KABAT000816	0	0	3	IGHV4-39*05	IGHJ4*02	IGHD3-10*01	15	7	0	0	0	12	4	AGGCCCC				AGTTATTATAAC	GTAT
21	KABAT019659	0	0	0	IGHV1-3*01	IGHJ4*02	IGHD3-10*01	18	5	2	1	9	10	3	GGAGG	CA	A	ACTACTTTG	TTATTATAAC	GTA
HSIGHMA	L03385	0	0	0	IGHV3-9*01	IGHJ4*02	IGHD3-10*01	25	4	1	0	12	4	0	GGGA	A		ACTACTTTGACT	TAAC
HSIGHCDR	L11699	5	0	7	IGHV3-23*03	IGHJ5*02	IGHD3-9*01	15	6	0	1	6	11	5	GTGGCA		A	ACAACT	GTTATTATAAC	GTATT
HSIGHVRF	L12189	2	0	0	IGHV4-59*01	IGHJ6*02	IGHD6-19*01	20	3	5	0	11	1	0	GGG	TTCGG		ATTACTACTAC	C
HSIGHVRI	L12192	1	0	1	IGHV4-34*01	IGHJ6*02	IGHD2-15*01	25	1	3	0	6	4	2	C	TAC		ATTACT	CTCC	AG
HSIGHVRO	L12198	1	0	1	IGHV5-51*01	IGHJ4*02	IGHD5-12*01	13	8	4	0	5	4	6	TAAGGGGA	ACCG		ACTAC	TTAC	GTGGAT
HSIGHDJCJ	L23564	3	1	3	IGHV3-33*01	IGHJ6*02	IGHD1-20*01	12	6	5	0	3	3	1	TCTCCT	CGACG		ATT	GAC	G
HSIGHNHA	L25291	2	0	0	IGHV4-31*03	IGHJ4*02	IGHD3-16*02	23	10	6	3	1	7	7	GACCCTCGGG	AAAGAG	AGA	A	TTATACC	GTATTAT
HSIGHNHB	L25292	2	0	0	IGHV3-23*02	IGHJ4*02	IGHD6-19*01	8	9	8	2	6	1	12	TCCAGCGTG	TCATACTG	GA	ACTACT	C	GGGTATAGCAGT
HSIGHNHC	L25293	2	1	1	IGHV4-34*01	IGHJ1*01	IGHD3-10*01	17	12	23	3	6	5	9	GTCGAAGACTTT	CCCCCCTGCGGCGAGGGCCCCCT	AGG	GCTGAA	ATAAC	GTATTACTA
HSIGHNHD	L25294	1		0	IGHV4-61*02	IGHJ2*01	NA	0	0	0	1	0	0	0			A
HSIGRNAA	L26907	1	0	0	IGHV3-23*01	IGHJ5*02	IGHD3-22*01	29	5	0	2	0	2	0	TACCA		GA		AC
HSIGHZE	L29121	0	2	3	IGHV1-69*06	IGHJ3*01	IGHD3-10*01	14	21	1	3	13	10	7	TCTCGCCGCCCGCCTCCCTGA	C	AGA	ATGCTTTTGATGT	TTATTATAAC	GTATTAC
HSIGHZF	L29122	0	1	0	IGHV4-4*02	IGHJ4*02	IGHD6-13*01	17	0	3	1	5	3	1		GCG	A	ACTAC	TAC	G
HSIGHZI	L29155	0	0	0	IGHV3-21*01	IGHJ4*02	IGHD6-19*01	14	9	8	0	8	0	7	TTTAAGAGG	AGGGGGAG		ACTACTTT		GGGTATA
HSIGHKIM4	M28074, M28075, M28076	0	0	0	IGHV3-30*18	IGHJ4*02	IGHD3-10*01	20	7	1	1	2	11	0	TAAGGGA	C	A	AT	GTTATTATAAC
S73138	S73138	1	0	0	IGHV1-2*02	IGHJ5*02	IGHD3-3*01	20	12	7	1	0	11	0	CCCCTAGCCCCC	CCCAGAA	A		GTTATTATACC
S77600	S77600	4	1	0	IGHV1-46*03	IGHJ6*02	IGHD3-3*01	11	9	24	0	9	20	0	CACGGCCGT	CGAGGGACTTCTACCGGACTCTTC		ATTACTACT	GTTCGGGGAGTTATTATAAC
HS13195	U13195	4	0	3	IGHV6-1*01	IGHJ5*02	IGHD6-19*01	10	9	1	0	8	0	11	CGGTGGGAC	C		AGAACTAC		GGGTATAGCAG
HS13196	U13196	3	0	0	IGHV6-1*01	IGHJ4*02	IGHD7-27*01	6	2	1	0	4	2	3	AG	T		ACTA	GA	CTA
HS13197	U13197	2	0	0	IGHV6-1*01	IGHJ4*02	IGHD6-19*01	15	7	6	0	5	0	6	TGTGGGA	TCTAGT		ACTAC		GGGTAT
HS13201	U13201	2	0	1	IGHV6-1*01	IGHJ4*02	IGHD1-26*01	9	1	10	0	3	6	5	T	ACTCGAGGAA		ACT	TACTAC	GGTAT
HS13202	U13202	2	1	0	IGHV6-1*01	IGHJ4*02	IGHD6-19*01	17	5	9	0	5	0	4	TCTGG	AGGGGGTTG		ACTAC		GGGT
HS212621	U21262	0	0	0	IGHV3-23*01	IGHJ4*02	IGHD1-26*01	12	12	3	2	5	3	8	TTAGGCGGGCAG	CAT	GA	ACTAC	TAC	GGTATAGT
HS212671	U21267	0		0	IGHV4-34*02	IGHJ4*02	NA	0	0	0	0	13	0	0				ACTACTTTGACTA
HS212681	U21268	0	1	0	IGHV4-34*02	IGHJ4*02	IGHD6-19*01	15	4	9	0	2	6	0	CCGA	CACGGGGGA		AC	TGGTAC
HS212721	U21272	0	0	0	IGHV3-23*01	IGHJ4*02	IGHD1-26*01	12	12	3	2	5	0	8	TTAGGCGGGCAG	CAT	GA	ACTAC		GGTATAGT
HS439276	U43927	0	0	1	IGHV4-59*01	IGHJ4*02	IGHD2-21*01	21	4	6	0	5	3	4	AAGT	GGGCTT		ACTAC	TCC	AGCA
HSU77535	U77535	2	0	1	IGHV5-51*01	IGHJ4*02	IGHD6-6*01	14	13	7	4	9	1	3	ACATTCCGTCCCT	GGCCATT	GACA	ACTACTTTG	C	GAG
HSU77543	U77543	2	0	3	IGHV5-51*01	IGHJ4*02	IGHD3-16*02	28	2	6	3	4	6	3	GC	CCGTCC	ACA	ACTA	TATACC	GTA
HSU77544	U77544	3	2	0	IGHV5-51*01	IGHJ4*02	IGHD3-3*01	17	2	6	0	2	13	3	AC	GGGGGG		AC	TGGTTATTATACC	TAT
HSU77547	U77547	4		0	IGHV5-51*01	IGHJ5*02	NA	0	0	0	0	4	0	0				ACAA
HSU77548	U77548	2	0	0	IGHV5-51*01	IGHJ4*02	IGHD3-3*01	25	6	3	2	12	5	1	GGCTAC	CGA	CA	ACTACTTTGACT	ATACC	G
HSU77550	U77550	2	0	0	IGHV5-51*01	IGHJ3*02	IGHD6-19*01	11	3	7	4	0	3	7	TGG	GGGGGGA	GACA		TAC	GGGTATA
HSU77551	U77551	0		0	IGHV5-51*01	IGHJ5*02	NA	0	0	0	2	6	0	0			CA	ACAACT
HSU77552	U77552	1	0	0	IGHV5-51*03	IGHJ6*03	IGHD4-4*01	11	4	10	0	6	0	5	GTAA	AGGGGGTTTG		ATTACT		TGACT
HSU77553	U77553	1	0	0	IGHV5-51*03	IGHJ4*02	IGHD6-13*01	24	13	10	0	7	2	0	CAGGATAAGGCGA	CCACAAATTA		ACTACTT	AC
HSU77554	U77554	3	0	2	IGHV5-51*03	IGHJ5*02	IGHD3-22*01	29	1	6	0	8	0	2	C	TTTGGT		ACAACTGG		GT
HSU77555	U77555	2	0	1	IGHV5-a*03	IGHJ5*02	IGHD6-19*01	14	3	2	0	3	1	6	CTC	TC		ACA	C	GGGTAT
HSU77556	U77556	1	1	3	IGHV5-51*01	IGHJ4*02	IGHD2-2*01/inv	15	2	6	1	2	13	3	TT	TACCGA	A	AC	ACTACAATATCCT	GGT
HSU77557	U77557	3	0	4	IGHV5-51*03	IGHJ5*02	IGHD6-19*01	13	3	0	0	0	2	6	CTC				AC	GGGTAT
HSU77558	U77558	0	0	0	IGHV5-51*01	IGHJ6*03	IGHD6-19*01	15	9	4	0	8	0	6	TGGTGGGGG	GCCG		ATTACTAC		GGGTAT
HSU77559	U77559	0	0	0	IGHV5-51*01	IGHJ4*02	IGHD1-26*01	13	7	6	1	7	4	4	TTCTCCC	CCGGGG	A	ACTACTT	CTAC	GGTA
HSU77560	U77560	1	0	0	IGHV5-51*01	IGHJ3*02	IGHD3-10*01	10	6	2	1	0	13	8		CA	A		GAGTTATTATAAC	GTATTACT
HSU77561	U77561	0	1	0	IGHV5-51*01	IGHJ4*02	IGHD6-19*01	11	6	6	1	5	0	10	CCCCCC	GAGGGT	A	ACTAC		GGGTATAGCA
HSU77562	U77562	1	0	0	IGHV5-51*01	IGHJ5*02	IGHD3-10*01	21	0	0	2	2	5	5			CA	AC	ATAAC	GTATT
HSU77563	U77563	0		0	IGHV5-51*01	IGHJ5*02	NA	0	0	0	5	2	0	0			AGACA	AC
HSU77564	U77564	0	0	1	IGHV5-51*01	IGHJ3*02	IGHD6-13*01	12	15	8	9	1	9	0	CGCTACCGGGGGTCC	CCAGATGC	TGCGAGACA	A	AGCTGGTAC
HSU77565	U77565	0	0	1	IGHV5-51*01	IGHJ4*02	IGHD6-19*01	8	9	3	3	0	1	12	GACCGAACC	GGT	ACA		C	GGGTATAGCAGT
HSU77566	U77566	0	0	0	IGHV5-51*01	IGHJ3*02	IGHD2-21*02	23	5	7	3	0	3	2	CCGCC	CGCGGGA	ACA		TCC	AG
HSU77567	U77567	0	1	0	IGHV5-51*01	IGHJ4*02	IGHD6-19*01	10	7	1	1	0	0	11	GAACGGC	T	A			GGGTATAGCAG
HSU85231	U85231	0		2	IGHV1-2*02	IGHJ6*02	NA	0	0	0	1	2	0	0			A	AT
HSU85239	U85239	4	0	7	IGHV4-4*07	IGHJ6*03	IGHD3-3*01	17	4	1	0	2	10	4	TAGG	G		AT	TTATTATACC	GTAT
HSU85240	U85240	2		0	IGHV1-69*01	IGHJ5*02	NA	0	0	0	0	2	0	0				AC
HSU85243	U85243	4	2	0	IGHV3-7*01	IGHJ3*02	IGHD1-20*01	12	12	9	0	1	2	3	TCTTGATATGGG	GTCGGTGGG		A	AC	GGT
U97244	U97244	0	0	0	IGHV3-72*01	IGHJ3*02	IGHD3-22*01	27	8	4	1	0	3	1	TACCCCCC	CCCG	A		TAC	G
U97245	U97245	0	0	0	IGHV3-15*01	IGHJ4*02	IGHD3-22*01	13	3	6	0	2	3	12	CTA	CCTTGG		AC	TAC	GTATTACTATGA
HSIGMV	X14584	1	0	0	IGHV3-23*01	IGHJ6*02	IGHD3-10*01	16	3	3	1	4	6	9	CCG	CTC	A	ATTA	TATAAC	GTATTACTA
HSIGM201	X17115	0	0	0	IGHV1-69*01	IGHJ6*02	IGHD6-19*01	19	19	13	4	3	0	2	AAACCGGGATCCTGGGGCC	CCGAACTCGGACT	GAGA	ATT		GG
HSVHMAB63	X54441	0	0	0	IGHV4-34*01	IGHJ4*02	IGHD3-3*01	29	7	7	0	5	2	0	GGGATCG	TCCCGCT		ACTAC	CC
HSVHMAB67	X54445	2	0	0	IGHV4-4*02	IGHJ4*02	IGHD3-3*01	20	14	8	1	0	1	10	TGACGGGCTCCACA	TCGGGGTT	A		C	GTATTACGAT
HSMVH55	X94041	0		0	IGHV5-51*01	IGHJ4*02	NA	0	0	0	0	7	0	0				ACTACTT
HSMVH56	X94043	5		0	IGHV5-a*03	IGHJ6*02	NA	0	0	0	1	0	0	0			A
HSMVH57	X94044	0	1	0	IGHV5-51*01	IGHJ4*02	IGHD6-6*01	17	6	9	1	5	0	1	GAGGGA	TTCTCTGAG	A	ACTAC		G
HSMVH511	X94050	0		0	IGHV5-51*01	IGHJ4*02	NA	0	0	0	1	3	0	0			A	ACT
HSMVH512	X94053	0	0	0	IGHV5-51*01	IGHJ3*02	IGHD2-2*02	29	3	0	2	2	0	2	ACC		CA	AT		AG
HSMVH517	X94063	2	0	1	IGHV5-51*01	IGHJ4*02	IGHD3-22*01	18	8	1	1	6	3	10	CCACCCGG	G	A	ATTACT	TAC	GTATTACTAT
HSIGATHC	Y09386	2	0	0	IGHV3-21*01	IGHJ4*02	IGHD2-2*01	14	6	0	0	12	7	9	TTGGAG			ACTACTTTCACT	CTATGCC	AGGATATTG
HSIGMVAF	Z18320	0	0	0	IGHV4-61*02	IGHJ3*02	IGHD3-3*01	22	9	14	0	1	0	9	TAAAGGAGG	CGTAACTCTAGAGC		A		GTATTACGA
HSIGMVAF	Z18320	2		2	IGHV3-30*04	IGHJ6*02	NA	0	0	0	0	11	0	0				ATTACTACTAC
HSIGHVBAF	Z18832	0	0	1	IGHV1-18*01	IGHJ4*02	IGHD3-3*01	18	19	0	5	0	8	5	GCAGATACGGGGAGGATCG		AGAGA		ATTATACC	GTATT
HSIGHVBAJ	Z18841	1		1	IGHV1-69*01	IGHJ6*03	NA	0	0	0	1	0	0	0			A
HSIGHVBAO	Z18851	0	1	0	IGHV1-18*01	IGHJ6*03	IGHD2-2*01	23	7	3	0	4	7	1	TTCGTTC	TCC		ATTA	CTATGCC	A
HS201E6	Z47246	0	1	0	IGHV1-69*01	IGHJ6*02	IGHD4-17*01	12	2	15	1	14	0	4	GT	CCCGCCTCGGGGTTT	A	ATTACTACTACTAC		TGAC
HS202E2	Z47256	1	0	2	IGHV1-69*01	IGHJ6*02	IGHD2-15*01	15	12	15	0	7	10	6	GGGATGGGAGAG	CCCGCCTCGGGGTTT		ATTACTA	CTGCTACTCC	AGGATA
1 Mutations in the V-REGION or J-REGION as determined after partitioning of the sequence using the method of Collins, 2004
2 Mutations in the D-REGION as determined after partitioning of the sequence using the method of Collins, 2004. Blank values represent those sequences for which a IGHD gene could not be confidently determined.
3 NA = Not Assigned and shows those IGHD genes for which a IGHD gene was not able to be confidently determined.
4 N region lengths listed here include any putative P nucleotides.

## Sheet: D-D Fusion
ID	Accession Number	IGHV Mutations1	IGHD Mutations2	IGHJ Mutations1	IGHV Gene	IGHJ Gene	IGHD Gene3	Utilised IGHD Length	N1 Region Length4	N2 Region Length4	IGHV Exonuclese Removal Length	IGHJ Exonuclease Removal Length	3' IGHD Exonuclease Removal Length	5' IGHD Exonuclease Removal Length	N1 Sequence	N2 Sequence	Sequence of IGHV Exonuclease Removals	Sequence of IGHJ Exonuclease Removals	Sequence of 3' IGHD Exonuclease Removals	Sequence of 5' IGHD Exonuclease Removals
U97246	U97246	0	0	0	IGHV4-34*01	IGHJ6*02	IGHD3-3*01	24	5	18	1	17	5	1	CCAAA	TTGGGTCGGGGTTCGAGG	G	ATTACTACTACTACTAC	ATACC	G
HSIGHVRG	L12190	5	0	1	IGHV4-39*01	IGHJ4*02	IGHD2-8*01	23	14	1	5	7	2	6	GACAACTACAATAT	A	AGACA	ACTACTT	CC	AGGATA
HSIGHZH	L29154	0	0	0	IGHV3-15*01	IGHJ4*02	IGHD2-2*01	17	14	18	5	6	4	10	CACAGAAGGACCAG	CGGAGGCCTGGAACGTTG	ACAGA	ACTACT	TGCC	AGGATATTGT
HSA519292	AJ519292	1	0	0	IGHV3-21*01	IGHJ6*02	IGHD7-27*01	10	11	2	3	0	0	1	CATTGGGGGAA	CA	AGA			C
HSA245025	AJ245025	2	0	4	IGHV4-61*02	IGHJ3*01	IGHD2-2*01	16	1	20	0	11	10	4	C	CTGCTATTACGGTATTGGAC		ATGCTTTTGAT	GCTGCTATGC	AGGA
1 Mutations in the V-REGION or J-REGION as determined after partitioning of the sequence using the method of Collins, 2004
2 Mutations in the D-REGION as determined after partitioning of the sequence using the method of Collins, 2004. Blank values represent those sequences for which a IGHD gene could not be confidently determined.
3 NA = Not Assigned and shows those IGHD genes for which a IGHD gene was not able to be confidently determined.
4 N region lengths listed here include any putative P nucleotides.

## Sheet: Gene Replacement
ID	Accession Number	IGHV Mutations1	IGHD Mutations2	IGHJ Mutations1	IGHV Gene	IGHJ Gene	IGHD Gene3	Utilised IGHD Length	N1 Region Length4	N2 Region Length4	IGHV Exonuclese Removal Length	IGHJ Exonuclease Removal Length	3' IGHD Exonuclease Removal Length	5' IGHD Exonuclease Removal Length	N1 Sequence	N2 Sequence	Sequence of IGHV Exonuclease Removals	Sequence of IGHJ Exonuclease Removals	Sequence of 3' IGHD Exonuclease Removals	Sequence of 5' IGHD Exonuclease Removals
HSIGHZH	L29154	0	0	0	IGHV3-15*01	IGHJ4*02	IGHD2-2*01	17	14	18	5	6	4	10	CACAGAAGGACCAG	CGGAGGCCTGGAACGTTG	ACAGA	ACTACT	TGCC	AGGATATTGT
HSA245008	AJ245008	0	0	0	IGHV4-34*01	IGHJ4*02	IGHD1-26*01	10	12	5	0	7	3	7	CCCAAGATCGGA	CCCCC		ACTACTT	TAC	GGTATAG
AL311	KABAT000413	3	0	0	IGHV3-23*01	IGHJ4*03	IGHD4-17*01	16	18	5	0	0	0	0	TCGGGCGAAAACACCAAA	TTTCC
HSA519296	AJ519296	3	0	0	IGHV3-23*01	IGHJ4*02	IGHD3-16*01	27	9	8	0	0	4	1	TGAGAGGGT	CTCAGGTT			TACC	G
AY003831	AY003831	0	0	0	IGHV3-30*18	IGHJ6*02	IGHD4-17*01	13	12	7	0	9	3	0	CACAAAAGACTT	GAAATGA		ATTACTACT	TAC
HSVHMAB67	X54445	2	2	0	IGHV4-4*05	IGHJ4*02	IGHD3-3*01	20	22	8	0	0	1	10	TGCGAGAGTGACGGGCTCCACA	TCGGGGTT			C	GTATTACGAT
HSA245280	AJ245280	2	0	0	IGHV3-30*18	IGHJ4*02	IGHD6-19*01	11	7	5	0	6	3	7	TGTACGG	CCCGA		ACTACT	TAC	GGGTATA
1 Mutations in the V-REGION or J-REGION as determined after partitioning of the sequence using the method of Collins, 2004
2 Mutations in the D-REGION as determined after partitioning of the sequence using the method of Collins, 2004. Blank values represent those sequences for which a IGHD gene could not be confidently determined.
3 NA = Not Assigned and shows those IGHD genes for which a IGHD gene was not able to be confidently determined.
4 N region lengths listed here include any putative P nucleotides.
